# Supplementary material for: Changes in the Periodontal Gap After Long-Term Tooth Movement into Augmented Critical-Sized Defects in the Jaws of Beagle Dogs
Source: Dent J (Basel). 2024 Nov 26;12(12):386. doi: 10.3390/dj12120386 (PMC11674691; doi:10.3390/dj12120386)
Supplement: Supplementary file 1 [file dentistry-12-00386-s001.zip]

Archive with 1 entries (1 files):
- dentistry-3116474-supplementary.pdf
